# Supplementary material for: Camel Milk Resistome in Kuwait: Genotypic and Phenotypic Characterization
Source: Antibiotics (Basel). 2024 Apr 23;13(5):380. doi: 10.3390/antibiotics13050380 (PMC11117293; doi:10.3390/antibiotics13050380)
Supplement: Supplementary file 1 [file antibiotics-13-00380-s001.zip]

Archive with 1 entries (1 files):
- antibiotics-2962547-supplementary.pdf
